# Supplementary material for: Using of n-grams from morphological tags for fake news classification
Source: PeerJ Comput Sci. 2021 Jul 19;7:e624. doi: 10.7717/peerj-cs.624 (PMC8323729; doi:10.7717/peerj-cs.624)
Supplement: Supplemental Information 2 [file peerj-cs-07-624-s002.ipynb]

# %% [markdown]
### Source code for calculating methods 
Created Jozef Kapusta nov-dec 2020 (jkapusta@ukf.sk)

### For article: Using of N-Grams from Morphological Tags for Fake News Classification
Dataset is from  https://towardsdatascience.com/explore-covid-19-infodemic-2d1ceaae2306

# %% [code]
import numpy as np
import pandas as pd
import nltk
from sklearn.feature_extraction.text import TfidfVectorizer
from sklearn.feature_extraction.text import CountVectorizer
from sklearn.model_selection import train_test_split
from sklearn.tree import DecisionTreeClassifier # Import Decision Tree Classifier
from sklearn.model_selection import train_test_split # Import train_test_split function
from sklearn import metrics #Import scikit-learn metrics module for accuracy calculation
import time
from nltk.corpus import stopwords
stop = list(stopwords.words('english'))
from sklearn.metrics import confusion_matrix
from sklearn.metrics import classification_report
from sklearn.metrics import precision_recall_fscore_support
from sklearn.model_selection import KFold

# %% [code]
news = pd.read_csv("corona_fake.csv")

# %% [code]
news.describe()

# %% [code]
news['text'][78]

# %% [code]
news['label'][78]

# %% [code]
news.label.value_counts()

# %% [code]
news = news.replace(['fake'],'Fake')
news = news.replace([''],'Fake')

# %% [code]
news.label.value_counts()

# %% [code]
from textblob import TextBlob
nltk.download('averaged_perceptron_tagger')

# %% [code]
def to_tags(row):
    text = row['text']
    vysledok = " "
    if text =="":
        return ""
    else:
        result = TextBlob(text)
        for res in result.tags:
            #veľa medzier je tam pre istotu aby nasledujúca funkcia to porátala dobre
            vysledok = vysledok + " " + res[1] + " "
        return vysledok

# %% [code]
news = news.replace(np.nan, '', regex=True)

# %% [code]
news['tags_all'] = news.apply(to_tags, axis=1)

# %% [code]
news.head()

# %% [code]
news.s

# %% [code]
news  = pd.read_csv("export_dataframe_covid.csv")

# %% [code]
news.describe()

# %% [code]
news.head()

# %% [code]
news['text'][314]

# %% [code]
news=news.drop(427)
news=news.drop(334)
news=news.drop(314)
news=news.drop(224)
news=news.drop(185)
news=news.drop(146)
news=news.drop(117)
news=news.drop(110)
news=news.drop(43)
news=news.drop(5)

# %% [code]
news=news.reindex()
news=news.reset_index()

# %% [code]
news = news.replace(np.nan, '', regex=True)

# %% [code]
news[news.label=='']

# %% [code]
news=news.drop(14)
news=news.drop(127)
news=news.drop(235)

# %% [code]
news=news.reindex()
news=news.reset_index()

# %% [code]
news[news.label=='']

# %% [code]
cv = KFold(n_splits=10, random_state=4, shuffle=True)

# %% [markdown]
## Experiment for setting the most suitable n-gram length
<strong>Important: </strong>For every methods is important change ngram_range and variable meno

# %% [markdown]
## TfIdf

# %% [code]
X = news['text']
y = news['label']

vectorizerTfidf = TfidfVectorizer(analyzer = 'word',stop_words=set(stop),ngram_range=(1,4))
meno = "TfIdf(1,4)_"
x = 0
vysledky = pd.DataFrame(columns=[meno+'deep',meno+'prec', meno+'prec_fake', meno+'prec_real', meno+'rec', meno+'rec_fake', meno+'rec_real',meno+'f1-sc',meno+'time'])
print(meno+'Shape - ' + meno+'Node count - ' + meno+'Leaf count - '+meno+'Max deep - '+meno+'Accuracy')
for train_index, test_index in cv.split(X):
    X_train, X_test, y_train, y_test = X[train_index], X[test_index], y[train_index], y[test_index]

    start = time.time()
    X_train_tfidf =vectorizerTfidf.fit_transform(X_train)
    #print(X_train_tfidf.shape)
    #clf = DecisionTreeClassifier(max_depth=i)
    clf = DecisionTreeClassifier()
    clf = clf.fit(X_train_tfidf,y_train)
    y_pred = clf.predict(vectorizerTfidf.transform(X_test))
    end = time.time()

    print(str(X_train_tfidf.shape)+' - '+str(clf.tree_.node_count) + ' - ' + str(clf.tree_.n_leaves)+ ' - '+str(clf.tree_.max_depth)+ ' - '+str(metrics.accuracy_score(y_test, y_pred)))
   # p, r, f, s = precision_recall_fscore_support(y_test, y_pred)
   # p[0],p[1]
   # vysledky.loc[x] = [i,metrics.accuracy_score(y_test, y_pred),p[0],p[1],((r[0]+r[1])/2),r[0],r[1],((f[0]+f[1])/2),(end - start)]
   # x += 1
   # print('Presnosť: ',metrics.accuracy_score(y_test, y_pred),' - cas: ', (end - start), "seconds")
   # print(confusion_matrix(y_test, y_pred))
   # print(classification_report(y_test, y_pred, target_names=target_names))

# %% [markdown]
## PosfIdf

# %% [code]
X = news['tags_all']
y = news['label']

vectorizerTfidf = TfidfVectorizer(ngram_range=(1,4))
meno = "PosfIdf(1,4)_"
x = 0
vysledky = pd.DataFrame(columns=[meno+'deep',meno+'prec', meno+'prec_fake', meno+'prec_real', meno+'rec', meno+'rec_fake', meno+'rec_real',meno+'f1-sc',meno+'time'])
print(meno+'Shape - ' + meno+'Node count - ' + meno+'Leaf count - '+meno+'Max deep - '+meno+'Accuracy')
for train_index, test_index in cv.split(X):
    X_train, X_test, y_train, y_test = X[train_index], X[test_index], y[train_index], y[test_index]
    start = time.time()
    X_train_tfidf =vectorizerTfidf.fit_transform(X_train)
        #print(X_train_tfidf.shape)
    clf = DecisionTreeClassifier()
    clf = clf.fit(X_train_tfidf,y_train)
    y_pred = clf.predict(vectorizerTfidf.transform(X_test))
    end = time.time()
    print(str(X_train_tfidf.shape)+' - '+str(clf.tree_.node_count) + ' - ' + str(clf.tree_.n_leaves)+ ' - '+str(clf.tree_.max_depth)+ ' - '+str(metrics.accuracy_score(y_test, y_pred)))

    #p, r, f, s = precision_recall_fscore_support(y_test, y_pred)
    #vysledky.loc[x] = [i, metrics.accuracy_score(y_test, y_pred),p[0],p[1],((r[0]+r[1])/2),r[0],r[1],((f[0]+f[1])/2),(end - start)]
    #x += 1

# %% [markdown]
## PosF

# %% [code]
def urob_relativne_pocetnosti(vstup):
    sucet_riadkov = np.sum(vstup, axis=1)
    vysledok = vstup / sucet_riadkov.reshape(-1,1)
    vysledok = np.nan_to_num(vysledok)
#    vysledok = vstup
    return vysledok

# %% [code]
X = news['tags_all']
y = news['label']

vectorizerCount = CountVectorizer(analyzer = 'word', ngram_range=(1,4))
meno = "PosF(1,4)_"
x = 0
vysledky = pd.DataFrame(columns=[meno+'deep',meno+'prec', meno+'prec_fake', meno+'prec_real', meno+'rec', meno+'rec_fake', meno+'rec_real',meno+'f1-sc',meno+'time'])
print(meno+'Shape - ' + meno+'Node count - ' + meno+'Leaf count - '+meno+'Max deep - '+meno+'Accuracy')
for train_index, test_index in cv.split(X):
    X_train, X_test, y_train, y_test = X[train_index], X[test_index], y[train_index], y[test_index]
    start = time.time()
    X_train_count =vectorizerCount.fit_transform(X_train)  
    np.seterr(divide='ignore', invalid='ignore')
    X_train_avg = urob_relativne_pocetnosti(X_train_count)

       # X_train_tfidf =vectorizerTfidf.fit_transform(X_train)
    clf = DecisionTreeClassifier()
       # X_train_avg.fillna(X_train_avg.mean())
    clf = clf.fit(X_train_avg,y_train)
    X_test_avg_temp = vectorizerCount.transform(X_test)
    X_test_avg = urob_relativne_pocetnosti(X_test_avg_temp)
    y_pred = clf.predict(X_test_avg)  
   # y_pred = clf.predict(vectorizerTfidf.transform(X_test))
    end = time.time()
    print(str(X_train_tfidf.shape)+' - '+str(clf.tree_.node_count) + ' - ' + str(clf.tree_.n_leaves)+ ' - '+str(clf.tree_.max_depth)+ ' - '+str(metrics.accuracy_score(y_test, y_pred)))

    #p, r, f, s = precision_recall_fscore_support(y_test, y_pred)
    #vysledky.loc[x] = [i,metrics.accuracy_score(y_test, y_pred),p[0],p[1],((r[0]+r[1])/2),r[0],r[1],((f[0]+f[1])/2),(end - start)]
    #x += 1

# %% [markdown]
# Main experiment

<strong>Important: </strong>For every methods is important change ngram_range and variable meno

# %% [markdown]
TfIdf

# %% [code]
X = news['text']
y = news['label']

vectorizerTfidf = TfidfVectorizer(analyzer = 'word',stop_words=set(stop),ngram_range=(1,4))
meno = "TfIdf(1,4)_"
x = 0
vysledky = pd.DataFrame(columns=[meno+'deep',meno+'prec', meno+'prec_fake', meno+'prec_real', meno+'rec', meno+'rec_fake', meno+'rec_real',meno+'f1-sc',meno+'time'])
for i in range(1,30):
    print(i)
    for train_index, test_index in cv.split(X):
        X_train, X_test, y_train, y_test = X[train_index], X[test_index], y[train_index], y[test_index]

        start = time.time()
        X_train_tfidf =vectorizerTfidf.fit_transform(X_train)
        #print(X_train_tfidf.shape)
        clf = DecisionTreeClassifier(max_depth=i)
        #clf = DecisionTreeClassifier()
        clf = clf.fit(X_train_tfidf,y_train)
        y_pred = clf.predict(vectorizerTfidf.transform(X_test))
        end = time.time()
        p, r, f, s = precision_recall_fscore_support(y_test, y_pred)
        vysledky.loc[x] = [i,metrics.accuracy_score(y_test, y_pred),p[0],p[1],((r[0]+r[1])/2),r[0],r[1],((f[0]+f[1])/2),(end - start)]
        x += 1
   # print('Presnosť: ',metrics.accuracy_score(y_test, y_pred),' - cas: ', (end - start), "seconds")
   # print(confusion_matrix(y_test, y_pred))
   # print(classification_report(y_test, y_pred, target_names=target_names))

# %% [code]
vysledky

# %% [code]
tf_idf_spolu = vysledky

# %% [code]
tf_idf_spolu = pd.concat([tf_idf_spolu,vysledky],axis=1, sort=False)

# %% [code]
tf_idf_spolu

# %% [code]
tf_idf_spolu.to_csv("tf_idf_spolu_deep_1_4.csv")

# %% [markdown]
PosfIdf

# %% [code]
X = news['tags_all']
y = news['label']

vectorizerTfidf = TfidfVectorizer(ngram_range=(1,4))
meno = "PosfIdf(1,4)_"
x = 0
vysledky = pd.DataFrame(columns=[meno+'deep',meno+'prec', meno+'prec_fake', meno+'prec_real', meno+'rec', meno+'rec_fake', meno+'rec_real',meno+'f1-sc',meno+'time'])
for i in range(1,30):
    print(i)
    for train_index, test_index in cv.split(X):
        X_train, X_test, y_train, y_test = X[train_index], X[test_index], y[train_index], y[test_index]
        start = time.time()
        X_train_tfidf =vectorizerTfidf.fit_transform(X_train)
        #print(X_train_tfidf.shape)
        clf = DecisionTreeClassifier(max_depth=i)
        clf = clf.fit(X_train_tfidf,y_train)
        y_pred = clf.predict(vectorizerTfidf.transform(X_test))
        end = time.time()
    
        p, r, f, s = precision_recall_fscore_support(y_test, y_pred)
        vysledky.loc[x] = [i, metrics.accuracy_score(y_test, y_pred),p[0],p[1],((r[0]+r[1])/2),r[0],r[1],((f[0]+f[1])/2),(end - start)]
        x += 1

# %% [code]
pos_idf_spolu = vysledky

# %% [code]
pos_idf_spolu.to_csv("pos_idf_spolu_deep_1_4.csv")

# %% [code]
vysledky

# %% [code]
pos_idf_spolu = pd.concat([pos_idf_spolu,vysledky],axis=1, sort=False)

# %% [code]
pos_idf_spolu

# %% [code]
pos_idf_spolu.to_csv("pos_idf_spolu_deep_v3.csv")

# %% [markdown]
PosF

# %% [code]
X = news['tags_all']
y = news['label']

vectorizerCount = CountVectorizer(analyzer = 'word', ngram_range=(1,4))
meno = "PosF(1,4)_"
x = 0
vysledky = pd.DataFrame(columns=[meno+'deep',meno+'prec', meno+'prec_fake', meno+'prec_real', meno+'rec', meno+'rec_fake', meno+'rec_real',meno+'f1-sc',meno+'time'])
for i in range(1,30):
    print(i)
    for train_index, test_index in cv.split(X):
        X_train, X_test, y_train, y_test = X[train_index], X[test_index], y[train_index], y[test_index]
        start = time.time()
        X_train_count =vectorizerCount.fit_transform(X_train)  
        np.seterr(divide='ignore', invalid='ignore')
        X_train_avg = urob_relativne_pocetnosti(X_train_count)

       # X_train_tfidf =vectorizerTfidf.fit_transform(X_train)
        clf = DecisionTreeClassifier(max_depth=i)
       # X_train_avg.fillna(X_train_avg.mean())
        clf = clf.fit(X_train_avg,y_train)
        X_test_avg_temp = vectorizerCount.transform(X_test)
        X_test_avg = urob_relativne_pocetnosti(X_test_avg_temp)
        y_pred = clf.predict(X_test_avg)  
   # y_pred = clf.predict(vectorizerTfidf.transform(X_test))
        end = time.time()
    
        p, r, f, s = precision_recall_fscore_support(y_test, y_pred)
        vysledky.loc[x] = [i,metrics.accuracy_score(y_test, y_pred),p[0],p[1],((r[0]+r[1])/2),r[0],r[1],((f[0]+f[1])/2),(end - start)]
        x += 1

# %% [code]
vysledky

# %% [code]
pos_f_spolu = vysledky

# %% [code]
pos_f_spolu = pd.concat([pos_f_spolu,vysledky],axis=1, sort=False)

# %% [code]
pos_f_spolu

# %% [code]
pos_f_spolu.to_csv("pos_f_spolu_deep_1_4.csv")

# %% [markdown]
Ešte vylepšená metóda

# %% [code]
X = news['tags_all']
y = news['label']
meno = "x_PosF(1,4)_"
x = 0
vysledky = pd.DataFrame(columns=[meno+'deep',meno+'prec', meno+'prec_fake', meno+'prec_real', meno+'rec', meno+'rec_fake', meno+'rec_real',meno+'f1-sc',meno+'time'])
for i in range(1,30):
    print(i)
    for train_index, test_index in cv.split(X):
        X_train, X_test, y_train, y_test = X[train_index], X[test_index], y[train_index], y[test_index]
        start = time.time()
        vectorizerCount11 = CountVectorizer(analyzer = 'word', ngram_range=(1,1))
        X_train_count11 =vectorizerCount11.fit_transform(X_train)  
        np.seterr(divide='ignore', invalid='ignore')
        X_train_avg11 = urob_relativne_pocetnosti(X_train_count11)
    
        vectorizerCount22 = CountVectorizer(analyzer = 'word', ngram_range=(2,2))
        X_train_count22 =vectorizerCount22.fit_transform(X_train)  
        np.seterr(divide='ignore', invalid='ignore')
        X_train_avg22 = urob_relativne_pocetnosti(X_train_count22)
    
        vectorizerCount33 = CountVectorizer(analyzer = 'word', ngram_range=(3,3))
        X_train_count33 =vectorizerCount33.fit_transform(X_train)  
        np.seterr(divide='ignore', invalid='ignore')
        X_train_avg33 = urob_relativne_pocetnosti(X_train_count33)
    
        vectorizerCount44 = CountVectorizer(analyzer = 'word', ngram_range=(4,4))
        X_train_count44 =vectorizerCount44.fit_transform(X_train)  
        np.seterr(divide='ignore', invalid='ignore')
        X_train_avg44 = urob_relativne_pocetnosti(X_train_count44)
    
    
        X_train_avg = np.concatenate((X_train_avg11, X_train_avg22, X_train_avg33, X_train_avg44), axis=1)
    
    
   # X_train_tfidf =vectorizerTfidf.fit_transform(X_train)
        clf = DecisionTreeClassifier(max_depth=i)
   # X_train_avg.fillna(X_train_avg.mean())
        clf = clf.fit(X_train_avg,y_train)
    
    
        X_test_avg_temp11 = vectorizerCount11.transform(X_test)
        X_test_avg11 = urob_relativne_pocetnosti(X_test_avg_temp11)
        X_test_avg_temp22 = vectorizerCount22.transform(X_test)
        X_test_avg22 = urob_relativne_pocetnosti(X_test_avg_temp22)
        X_test_avg_temp33 = vectorizerCount33.transform(X_test)
        X_test_avg33 = urob_relativne_pocetnosti(X_test_avg_temp33)
        X_test_avg_temp44 = vectorizerCount44.transform(X_test)
        X_test_avg44 = urob_relativne_pocetnosti(X_test_avg_temp44)
    
    
        X_test_avg = np.concatenate((X_test_avg11, X_test_avg22, X_test_avg33, X_test_avg44), axis=1) 
    
    
        y_pred = clf.predict(X_test_avg)  
   # y_pred = clf.predict(vectorizerTfidf.transform(X_test))
        end = time.time()
    
        p, r, f, s = precision_recall_fscore_support(y_test, y_pred)
        vysledky.loc[x] = [i,metrics.accuracy_score(y_test, y_pred),p[0],p[1],((r[0]+r[1])/2),r[0],r[1],((f[0]+f[1])/2),(end - start)]
        x += 1

# %% [code]
vysledky

# %% [code]
vysledky.to_csv("x_PosF_deep_v3.csv")

# %% [code]
